# Supplementary material for: Glycerol-driven energy and proteostasis underpin antibiotic tolerance in Escherichia coli
Source: iScience. 2026 Jul 22;29(8):116896. doi: 10.1016/j.isci.2026.116896 (PMC13427511; doi:10.1016/j.isci.2026.116896)
Supplement: Table S1. Functions of proteins are found to be upregulated or downregulated based on proteomics analysis, related to Figure 1 [file mmc2.xlsx]

## Sheet: Sheet1
Table S1. Functions of proteins are found to be upregulated or downregulated based on proteomics analysis, related to Figure 1.
Gene	Upregulated/	Functions	Note*
	Downregulated
comR	Upregulated	DNA-binding transcriptional repressor inhibited by the CRP/cAMP complex and involved in reactions with Cu²⁺	[1], [2]
yhdE	Upregulated	Nucleoside triphosphate pyrophosphatase that preferentially hydrolyzes UTP and dTTP. Its role is crucial for maintaining phosphate balance and driving various biochemical reactions, including RNA and DNA synthesis	[3], [4]
ompX	Upregulated	Outer membrane protein involved in secreting extracellular proteins. Studies found that an ompX mutant exhibited impaired motility and increased EPS production	[5], [6]
ydcL	Upregulated	DUF3313 domain-containing lipoprotein that attaches to the cell membrane and bridges proteins and the membrane, playing important roles in nutrient uptake, adhesion, and signal transduction	[7]
arcB	Upregulated	Sensor histidine kinase that mediates anaerobic repression of numerous enzymes associated with aerobic metabolism	[8], [9]
ndk	Upregulated	Nucleoside diphosphate kinase that facilitates phosphate transfer from NTPs to NDPs to produce different nucleoside triphosphates, crucial for maintaining nucleotide pools during nucleic acid synthesis	[10]
fic	Upregulated	Stationary-phase protein and putative adenosine monophosphate-protein transferase that acts as a cellular energy sensor and regulator, activated when energy levels are low and switching the cell to energy-producing mode	[11]
rclA	Upregulated	Cupric reductase that mediates oxidative stress through NADH-dependent cupric reductase and hypothiocyanite reductase activities	[12], [13], [14]
fepB	Upregulated	Ferric enterobactin ABC transporter periplasmic binding protein that transports Fe²⁺ into the cell	[15]
btuE	Upregulated	Thioredoxin/glutathione peroxidase that protects cells from oxidative stress	[16]
rplD	Upregulated	50S ribosomal subunit protein L4	[17]
ydhS	Upregulated	FAD/NAD(P) binding domain-containing protein; NADP is used in anabolic processes for lipid and nucleic acid synthesis	[18]
yqcC	Upregulated	DUF446 domain-containing protein involved in biofilm formation	[18]
dkgB	Upregulated	methylglyoxal reductase that reduces the toxic compound methylglyoxal into lactaldehyde	[19]
yahK	Upregulated	NADPH-dependent aldehyde reductase involved in biofilm formation in reduced-genome E. coli	[20]
iaaA	Upregulated	Isoaspartyl dipeptidase proenzyme	[18]
mfd	Downregulated	Transcription-repair coupling factor that facilitates the repair of lesions on the template strand	[21]
alsB	Downregulated	D-allose ABC transporter periplasmic binding protein related to the glycolysis pathway because E. coli produces D-allose from D-glucose	[18]
ybgI	Downregulated	Radiation resistance protein	[22]
ulaD	Downregulated	3-keto-L-gluconate-6-phosphate decarboxylase induced by CRP/cAMP and involved in anaerobic L-ascorbate degradation	[23]
asnS	Downregulated	Asparagine-tRNA ligase	[24]
frdB	Downregulated	Fumarate reductase [Fe-S] protein and a crucial enzyme in anaerobic respiration; it catalyzes the reduction of fumarate to succinate, a key step in energy generation when oxygen and other electron acceptors are unavailable	[25]
pepT	Downregulated	Tripeptidase that cleaves amino-terminal leucine, lysine, methionine, and phenylalanine residues from certain tripeptides; its expression is upregulated during biofilm development and anaerobic growth	[26]
aspS	Downregulated	Aspartate-tRNA ligase	[27]
yagU	Downregulated	DUF1440 domain-containing inner membrane protein that contributes to acid resistance	[28]
nagB	Downregulated	Glucosamine-6-phosphate deaminase that generates products entering glycolysis directly	[29]
fabI	Downregulated	Enoyl-[acyl-carrier-protein] reductase that catalyzes reactions in fatty acid biosynthesis and is essential for growth	[30]
frdA	Downregulated	Fumarate reductase flavoprotein subunit	[31]
gabD	Downregulated	Succinate-semialdehyde dehydrogenase (NADP+) induced by CRP/cAMP; it catalyzes reactions producing intermediates for the TCA cycle	[32]
pykF	Downregulated	Pyruvate kinase 1, a key allosteric enzyme in glycolysis produces substrates for glycolysis and the TCA cycle	[33]
glpA	Downregulated	Anaerobic glycerol-3-phosphate dehydrogenase subunit A induced by CRP/cAMP, part of the glycerol degradation I pathway that converts G3P to DHAP using fumarate as the terminal electron acceptor under anaerobic conditions	[34], [35]
kdsD	Downregulated	D-arabinose 5-phosphate isomerase and a constituent of the cell envelope lipopolysaccharide	[36]
degP	Downregulated	Periplasmic serine endoprotease required for survival at high temperature; it degrades abnormal, oxidatively damaged, and aggregated proteins in the periplasm	[37]
aspA	Downregulated	Aspartate ammonia-lyase induced by CRP/cAMP and expressed under both aerobic and anaerobic conditions	[38]
ldhA	Downregulated	D-lactate dehydrogenase is specific for producing D-lactate	[39]
gabT	Downregulated	4-aminobutyrate aminotransferase induced by CRP/cAMP and involved in L-lysine degradation	[40]
gnd	Downregulated	6-phosphogluconate dehydrogenase is involved in the pentose phosphate pathway	[41]
dcd	Downregulated	dCTP deaminase catalyzes the deamination of dCTP to dUTP, a key step in dTTP biosynthesis and pyrimidine deoxyribonucleotide synthesis	[42]
glpB	Downregulated	Anaerobic glycerol-3-phosphate dehydrogenase subunit B induced by CRP/cAMP, part of the glycerol degradation pathway	[34]
nagE	Downregulated	N-acetylglucosamine-specific PTS enzyme II, part of the sugar transport phosphotransferase system, enters glycolysis	[43]
hemE	Downregulated	Uroporphyrinogen decarboxylase is involved in heme B biosynthesis	[44]
poxB	Downregulated	Pyruvate oxidase, a peripheral membrane enzyme catalyzing oxidative decarboxylation of pyruvate to acetate and CO₂; this reaction is coupled to the ETC via ubiquinone	[45]
thiL	Downregulated	Thiamine monophosphate kinase, is involved in thiamine pyrophosphate (TPP) biosynthesis	[46]
sufD	Downregulated	Fe-S cluster scaffold complex subunit required for iron acquisition	[47]
pykA	Downregulated	Pyruvate kinase 2, part of the glycolysis pathway	[33]
uspF	Downregulated	Universal stress protein that promotes adhesion at the expense of motility	[48]
ydjA	Downregulated	Putative oxidoreductase	[49]
ptsG	Downregulated	Glucose-specific PTS enzyme IIBC component induced by CRP/cAMP, involved in glycolysis and mediates glucose uptake and phosphorylation	[18]
yqjI	Downregulated	DNA-binding transcriptional repressor	[50]
gapA	Downregulated	Glyceraldehyde-3-phosphate dehydrogenase induced by CRP/cAMP, part of gluconeogenesis and glycolysis	[51]
ackA	Downregulated	Acetate kinase	[52]
glpT	Downregulated	sn-glycerol 3-phosphate:phosphate antiporter induced by CRP/cAMP, part of the uptake system for sn-G3P	[53]
* References can be found in Supplemental Information
